# Supplementary material for: Molecular Epidemiology of Mycobacterium tuberculosis in Mexico
Source: Microorganisms. 2025 Oct 25;13(11):2453. doi: 10.3390/microorganisms13112453 (PMC12654501; doi:10.3390/microorganisms13112453)
Supplement: Supplementary file 1 [file microorganisms-13-02453-s001.zip]

Archive with 1 entries (1 files):
- microorganisms-3880103-supplementary.pdf
